# Supplementary material for: Reliability and Convergent Validity of Endurance Indices Derived from Near-Infrared Spectroscopy and Electromyography during a Bilateral Hanging Task in Amateur Rock Climbers
Source: J Funct Morphol Kinesiol. 2024 Sep 10;9(3):161. doi: 10.3390/jfmk9030161 (PMC11417833; doi:10.3390/jfmk9030161)
Supplement: Supplementary file 1 [file jfmk-09-00161-s001.zip]

Archive with 1 entries (1 files):
- jfmk-3139600-supplementary.pdf
